# Supplementary material for: G protein-coupled estrogen receptor stimulates human trophoblast cell invasion via YAP-mediated ANGPTL4 expression
Source: Commun Biol. 2021 Nov 12;4:1285. doi: 10.1038/s42003-021-02816-5 (PMC8589964; doi:10.1038/s42003-021-02816-5)
Supplement: Supplementary file 2 — Supplementary Data 1 [file 42003_2021_2816_MOESM2_ESM.xls]

## Sheet: Up and down genes
					Upregulated genes
Gene Name_upregulated	Ctrl_rep1	Ctrl_rep2	Ctrl_repl3	G1_rep1	G1_rep2	G1_rep3	Ctrl_Average	G1_Average	log2FoldChange	pvalue
ANGPTL4	58.5917	107.667	113.461	344.102	591.352	782.563	93.2399	572.672	2.61861	3.19e-09
CPT1A	1361.51	1521.42	1558.86	1913.32	2076.97	2364.23	1480.6	2118.17	0.516453	1.42e-07
ABCA1	219.471	302.875	344.33	424.194	521.894	691.591	288.892	545.893	0.917552	4.96e-07
PDK4	1.98616	4.02492	0.98662	18.7872	17.3643	33.0806	2.33257	23.0774	3.30869	2.69e-05
U2AF1	19.8616	43.2679	24.6655	69.2158	386.839	239.834	29.265	231.963	2.98701	5.84e-05
GPR89B	124.135	117.729	85.8359	256.099	182.325	162.302	109.233	200.242	0.875073	7.52e-05
PLIN2	276.076	302.875	275.267	380.687	416.744	426.946	284.74	408.126	0.519355	8.38e-05
BOLA2B	3.97232	0	4.9331	359.922	349.216	9.30392	2.96847	239.481	6.33272	9.59e-05
PKD1P1	4.9654	3.01869	2.95986	18.7872	74.2807	4.13507	3.64798	32.401	3.15347	0.00012804
ACADVL	8529.56	9022.87	9601.79	10327	10560.4	11807.7	9051.41	10898.4	0.267849	0.000640389
ECH1	888.806	1067.61	1121.79	1224.13	1320.65	1353.2	1026.07	1299.33	0.340567	0.00109481
GDF15	184.713	224.389	256.521	307.516	254.677	399.035	221.874	320.409	0.529076	0.00387136
TMEM135	370.419	324.006	363.076	540.872	410.956	441.419	352.5	464.416	0.397627	0.00414186
SLC25A20	287	272.689	241.722	346.079	324.134	395.933	267.137	355.382	0.411226	0.00448006
NXNL2	23.8339	32.1994	24.6655	59.3279	49.1989	46.5196	26.8996	51.6821	0.943023	0.00760714
CORT	2.97924	5.03115	2.95986	14.832	15.435	12.4052	3.65675	14.224	1.96206	0.0103676
AC099522.2	4.9654	7.04361	6.90634	14.832	16.3996	26.878	6.30512	19.3699	1.61723	0.0110548
SH3RF3-AS1	59.5848	58.3614	60.1838	79.1038	84.8923	119.917	59.3767	94.6377	0.67093	0.0114473
CDKN1A	5744.96	5492.01	5236.98	6393.57	6414.19	5894.55	5491.32	6234.1	0.183099	0.0124477
ZFAND4	255.221	208.29	240.735	317.404	293.264	298.759	234.749	303.142	0.368656	0.0127461
AC090953.1	0.99308	1.00623	0	11.8656	10.6115	1.03377	0.666437	7.83696	3.56351	0.0143694
CLDN6	0.99308	0	2.95986	8.89918	3.85874	15.5065	1.31765	9.42148	2.82856	0.0144712
SLC37A2	107.253	78.486	91.7557	123.6	127.338	151.964	92.4981	134.301	0.536923	0.01452
AL390195.2	10.9239	6.03738	7.89296	17.7984	20.2584	27.9117	8.28474	21.9895	1.40611	0.015041
TMEM160	543.214	678.199	540.668	722.811	752.454	670.916	587.361	715.394	0.28496	0.0168552
FIGNL2	4.9654	12.0748	8.87958	22.7423	27.9759	16.5403	8.63992	22.4195	1.37849	0.017745
FTH1P4	0	0	0	4.94399	0.964685	6.20261	0	4.03709	4.4598	0.0178522
FP565260.6	31.7785	28.1745	32.5585	63.2831	53.0577	44.452	30.8372	53.5976	0.798105	0.018829
FOXQ1	1.98616	3.01869	0.98662	5.93279	6.75279	17.5741	1.99716	10.0865	2.33527	0.020186
C4B	121.156	160.997	176.605	147.331	266.253	241.902	152.919	218.495	0.514837	0.0205935
CEBPD	1894.8	1915.86	1949.56	2330.6	2011.37	2249.48	1920.07	2197.15	0.194329	0.0206833
SMAD9-IT1	6.95156	3.01869	2.95986	21.7536	9.64685	12.4052	4.31004	14.6019	1.75981	0.021515
PFN1P1	76.4671	54.3365	53.2775	97.891	72.3514	114.748	61.3604	94.9969	0.629009	0.0223974
KLF10	559.104	611.788	644.263	641.73	732.196	814.609	605.052	729.512	0.269509	0.0224001
TGFBR3L	48.6609	74.4611	64.1303	94.9246	81.9982	106.478	62.4174	94.467	0.597247	0.0232556
NPBWR1	0	0	0	1.9776	1.92937	7.23638	0	3.71445	4.33872	0.0236823
AC110285.6	13.9031	18.1122	17.7592	39.5519	32.7993	26.878	16.5915	33.0764	0.996443	0.0239361
MIR5091	0	0	0.98662	5.93279	1.92937	7.23638	0.328873	5.03285	3.81624	0.0240952
ADGRF4	0	0	0	2.96639	0.964685	7.23638	0	3.72249	4.34152	0.0249641
AC126696.3	0	0	0	6.92158	1.92937	2.06754	0	3.6395	4.31383	0.0250234
MIR4677	0	0	0	0.988798	4.82342	5.16884	0	3.66035	4.32071	0.0250498
PRSS54	0	0	0	0.988798	2.89405	7.23638	0	3.70641	4.33614	0.025258
GMPSP1	5.95848	2.01246	1.97324	7.91038	10.6115	18.6078	3.31473	12.3766	1.89762	0.0258399
AC010323.2	0	1.00623	0	4.94399	7.71748	2.06754	0.33541	4.90967	3.78663	0.0258594
MYLIP	442.913	556.446	481.471	558.671	667.562	570.64	493.61	598.958	0.279582	0.0269451
ROMO1	1109.27	1044.47	1062.59	1255.77	1090.09	1444.17	1072.11	1263.35	0.236338	0.0284176
H1FX	6321.94	8296.37	7472.66	7851.05	9072.86	8648.51	7363.66	8524.14	0.211154	0.0290323
AC003070.1	0.99308	1.00623	0	1.9776	3.85874	13.439	0.666437	6.42511	3.2687	0.029285
AC245452.2	4.9654	2.01246	6.90634	14.832	9.64685	18.6078	4.62807	14.3622	1.62938	0.0301165
AC007497.1	1.98616	0	5.91972	11.8656	7.71748	13.439	2.63529	11.0073	2.05615	0.0311635
LINC00896	2.97924	3.01869	0.98662	8.89918	6.75279	13.439	2.32818	9.69699	2.05778	0.0312843
Z69890.1	0	1.00623	0.98662	7.91038	1.92937	8.27015	0.664284	6.03663	3.18216	0.0324767
FLJ37035	0	1.00623	0.98662	8.89918	1.92937	7.23638	0.664284	6.02164	3.17923	0.0328161
MTMR9LP	8.93772	6.03738	0.98662	15.8208	6.75279	27.9117	5.32057	16.8284	1.65915	0.0335978
LINC00514	6.95156	6.03738	8.87958	15.8208	24.1171	14.4728	7.28951	18.1369	1.31617	0.0346542
AC005840.2	45.6817	39.243	43.4113	54.3839	54.0223	97.1742	42.7786	68.5268	0.677274	0.0370393
DGCR11	33.7647	54.3365	58.2106	88.9918	66.5633	70.2963	48.7706	75.2838	0.626377	0.037335
RPL23AP7	95.3356	107.667	124.314	123.6	136.021	191.247	109.105	150.289	0.460552	0.039209
TMEM56	365.453	304.888	257.508	439.026	350.181	369.055	309.283	386.087	0.320058	0.0394269
TFPI2	359.495	365.262	442.006	448.914	411.92	585.113	388.921	481.983	0.308557	0.0394971
AC004233.4	0	3.01869	3.94648	12.8544	9.64685	6.20261	2.32172	9.56794	2.0443	0.0404642
SLC7A6OS	154.92	169.047	144.047	196.771	189.078	211.923	156.005	199.257	0.352791	0.0408451
CEBPB	1357.54	1548.59	1378.31	1520.77	1684.34	1666.43	1428.15	1623.85	0.185335	0.041192
AC122710.2	0.99308	0	1.97324	4.94399	7.71748	6.20261	0.988773	6.28803	2.66375	0.0414723
AC008622.2	1.98616	2.01246	0	13.8432	6.75279	2.06754	1.33287	7.5545	2.50861	0.0416991
SDAD1P1	1.98616	8.04985	8.87958	26.6975	18.329	7.23638	6.30519	17.421	1.46869	0.042666
ITGB2	13.9031	18.1122	20.719	37.5743	31.8346	27.9117	17.5781	32.4402	0.884551	0.0432444
TUBB1	10.9239	16.0997	14.7993	27.6863	24.1171	29.9793	13.941	27.2609	0.966944	0.043282
ESR1	0	0	1.97324	3.95519	2.89405	10.3377	0.657747	5.72898	3.11082	0.0433254
Z99943.1	2.97924	1.00623	0.98662	7.91038	8.68216	6.20261	1.65736	7.59839	2.19732	0.0438341
AC073517.1	0.99308	2.01246	0.98662	2.96639	8.68216	9.30392	1.33072	6.98416	2.39331	0.0441908
MAPK10	11.917	13.081	11.8394	15.8208	22.1878	39.2832	12.2791	25.7639	1.06657	0.0445651
RPS21	6577.17	5865.32	5487.58	7921.26	5964.65	6766.01	5976.69	6883.97	0.203875	0.0451061
SPDYE22P	0	0	0	1.9776	1.92937	5.16884	0	3.02527	4.0435	0.0451633
C4orf48	346.585	391.424	319.665	414.306	448.578	405.237	352.558	422.707	0.262332	0.0456067
AL592424.1	12.91	12.0748	24.6655	40.5407	28.9405	25.8442	16.5501	31.7752	0.940579	0.0457188
AC079385.3	0	0	0	2.96639	3.85874	2.06754	0	2.96422	4.01878	0.0458854
AC004148.1	0	0	0	4.94399	0	5.16884	0	3.37094	4.19973	0.046346
RAB11B	2316.85	2605.13	2581.98	2687.55	2910.45	2789.11	2501.32	2795.7	0.160574	0.0469635
NONOP2	42.7024	29.1807	36.5049	52.4063	55.9517	60.9923	36.1293	56.4501	0.642917	0.0470195
AC138207.3	0	0	0	3.95519	0.964685	4.13507	0	3.01832	4.04079	0.0470915
PRF1	0	1.00623	0	3.95519	2.89405	5.16884	0.33541	4.00603	3.48813	0.0472344
AP001029.3	0	1.00623	0	3.95519	2.89405	5.16884	0.33541	4.00603	3.48813	0.0472344
AC048341.1	59.5848	64.3988	57.224	105.801	77.1748	77.5326	60.4025	86.8363	0.524112	0.0472983
AP000786.1	4.9654	4.02492	19.7324	19.776	24.1171	23.7767	9.57424	22.5566	1.23391	0.0477383
CBWD3	88.3841	76.4735	72.0233	84.0478	101.292	154.031	78.9603	113.124	0.517044	0.0482806
TTC39C-AS1	0	0	0.98662	3.95519	4.82342	3.10131	0.328873	3.95997	3.47454	0.0484859
CD247	0	0	0	6.92158	0	3.10131	0	3.34096	4.18851	0.0488483
					Downregulated genes
Gene Name_downregulated	Ctrl_rep1	Ctrl_rep2	Ctrl_repl3	G1_rep1	G1_rep2	G1_rep3	Ctrl_Average	G1_Average	log2FoldChange	pvalue
IKBKGP1	19.8616	62.3863	7.89296	3.95519	5.78811	6.20261	30.047	5.3153	-2.49902	0.000493797
TBC1D3G	40.7163	17.1059	50.3176	1.9776	17.3643	11.3715	36.0466	10.2378	-1.81457	0.00223159
NSFP1	99.308	33.2056	1.97324	1.9776	2.89405	4.13507	44.8289	3.00224	-3.90223	0.00380465
HS6ST1P1	5.95848	49.3053	13.8127	4.94399	6.75279	3.10131	23.0255	4.9327	-2.21688	0.00413614
MAP2K6	147.969	130.81	149.966	67.2383	105.151	103.377	142.915	91.9219	-0.637093	0.00476937
PTPRD	8.93772	8.04985	11.8394	0	0	3.10131	9.609	1.03377	-3.25297	0.00739453
ZNF829	83.4187	97.6044	92.7423	37.5743	64.6339	65.1274	91.2551	55.7785	-0.710636	0.0107314
THAP7-AS1	41.7093	26.162	47.3578	13.8432	19.2937	20.6754	38.4097	17.9374	-1.09998	0.0110444
AC016252.1	10.9239	10.0623	14.7993	0	1.92937	5.16884	11.9285	2.36607	-2.34865	0.0126752
ZNF132	89.3772	58.3614	84.8493	41.5295	46.3049	52.7222	77.5293	46.8522	-0.727949	0.0130585
ZBTB3	164.851	137.854	146.02	109.757	96.4685	112.681	149.575	106.302	-0.493533	0.0140848
AC131159.1	16.8824	4.02492	9.8662	2.96639	1.92937	0	10.2578	1.63192	-2.63973	0.0143239
EHD3	356.516	387.399	383.795	253.132	318.346	318.401	375.903	296.626	-0.341856	0.0152747
AC233968.1	14.8962	73.4548	58.2106	32.6303	10.6115	17.5741	48.8539	20.272	-1.26933	0.0153441
PPIAP22	263.166	224.389	235.802	164.14	172.679	209.855	241.119	182.225	-0.405116	0.0159638
HHIP	48.6609	71.4424	74.9831	47.4623	29.9052	36.1819	65.0288	37.8498	-0.781247	0.0169987
AC025809.2	9.9308	18.1122	15.7859	5.93279	4.82342	2.06754	14.6096	4.27458	-1.76686	0.0189192
AC005070.3	28.7993	20.1246	35.5183	12.8544	10.6115	14.4728	28.1474	12.6462	-1.15688	0.0196078
LINC01909	7.94464	6.03738	7.89296	0.988798	0.964685	1.03377	7.29166	0.99575	-2.87344	0.0197967
AP000759.1	53.6263	63.3925	58.2106	36.5855	35.6933	33.0806	58.4098	35.1198	-0.733259	0.0204435
RF00019	9.9308	10.0623	4.9331	1.9776	1.92937	0	8.30873	1.30232	-2.65707	0.0209568
SEC24C	1503.52	1545.57	1612.14	1276.54	1397.83	1392.49	1553.74	1355.62	-0.196847	0.0216545
AC006978.1	74.481	67.4175	69.0634	39.5519	48.2342	46.5196	70.3206	44.7686	-0.651488	0.0231526
AC079035.1	6.95156	3.01869	4.9331	0	0.964685	0	4.96778	0.321562	-3.80066	0.0235978
AC009093.1	35.7509	41.2555	46.3711	16.8096	24.1171	25.8442	41.1258	22.257	-0.886791	0.0239643
SYTL4	102.287	84.5234	113.461	71.1934	65.5986	68.2287	100.091	68.3402	-0.550982	0.0243897
CR381670.1	0.99308	3.01869	6.90634	0	0	0	3.63937	0	-4.31367	0.026525
AC018755.1	2.97924	1.00623	6.90634	0	0	0	3.6306	0	-4.31071	0.0266963
ERAS	0.99308	6.03738	7.89296	0	0.964685	0	4.97447	0.321562	-3.80224	0.0278669
ZNF317	1211.56	1249.74	1270.77	1089.66	1105.53	1083.39	1244.02	1092.86	-0.186856	0.0292056
MCMDC2	41.7093	47.2928	48.3444	16.8096	31.8346	28.9455	45.7822	25.8632	-0.82382	0.0293915
EIF3CL	93.3495	44.2741	832.707	56.3615	64.6339	49.6209	323.444	56.8721	-2.50768	0.0294834
AK4P1	67.5294	46.2866	55.2507	41.5295	35.6933	22.7429	56.3556	33.3219	-0.755873	0.0298578
MBL1P	30.7855	28.1745	19.7324	11.8656	15.435	9.30392	26.2308	12.2015	-1.10069	0.0301593
Z99129.1	5.95848	4.02492	10.8528	0.988798	0	2.06754	6.94541	1.01878	-2.79081	0.0307226
CYP3A4	2.97924	3.01869	3.94648	0	0	0	3.3148	0	-4.17852	0.0310239
CDH6	2563.14	2759.08	2761.55	2346.42	2457.05	2414.88	2694.59	2406.12	-0.163336	0.0312295
FOXD4L1	3.97232	4.02492	1.97324	0	0	0	3.32349	0	-4.18169	0.0316121
BICRAL	297.924	324.006	344.33	274.886	272.041	231.564	322.087	259.497	-0.311057	0.0320913
MT-ND4L	20354.2	22026.4	21627.7	17110.2	20509.2	19280.8	21336.1	18966.7	-0.169816	0.0320972
AC104984.3	3.97232	2.01246	7.89296	0.988798	0	0	4.62591	0.329599	-3.69835	0.0321639
MIR942	4.9654	3.01869	1.97324	0	0	0	3.31911	0	-4.1801	0.0321783
AC127496.5	23.8339	9.05608	11.8394	6.92158	3.85874	4.13507	14.9098	4.9718	-1.58438	0.0324301
COL13A1	232.381	187.159	208.177	164.14	170.749	150.93	209.239	161.94	-0.369259	0.0325896
SHROOM3	574	552.421	648.209	456.825	494.883	536.526	591.543	496.078	-0.254383	0.0326818
AC008735.4	33.7647	29.1807	37.4916	19.776	10.6115	21.7091	33.479	17.3655	-0.95093	0.0334524
NPIPA3	4.9654	10.0623	6.90634	1.9776	0.964685	1.03377	7.31135	1.32535	-2.46238	0.0335995
ZNF860	4.9654	11.0685	11.8394	3.95519	0	2.06754	9.29113	2.00758	-2.21668	0.0340817
HSPA8P14	4.9654	11.0685	4.9331	0	2.89405	0	6.98901	0.964685	-2.82997	0.0346607
AC018410.2	39.7232	40.2492	19.7324	13.8432	17.3643	19.6416	33.2349	16.9497	-0.971972	0.0354122
CASS4	15.8893	13.081	19.7324	6.92158	5.78811	6.20261	16.2342	6.3041	-1.3654	0.0366318
SLC6A20	1.98616	7.04361	0.98662	0	0	0	3.3388	0	-4.18739	0.0368626
CYP4A22	6.95156	2.01246	0.98662	0	0	0	3.31688	0	-4.17928	0.0374767
EPHA7	4.9654	10.0623	9.8662	0	3.85874	1.03377	8.29797	1.63084	-2.33442	0.0375911
HOXB6	258.201	290.801	298.946	214.569	246.959	221.226	282.649	227.585	-0.312189	0.0382467
GTF2IP1	310.834	307.907	525.868	255.11	270.112	341.144	381.536	288.788	-0.402625	0.0383981
ZNF250	392.266	411.548	397.608	351.023	345.357	301.86	400.474	332.747	-0.266647	0.0391317
AC004877.1	6.95156	6.03738	6.90634	0	2.89405	0	6.63176	0.964685	-2.75499	0.0391687
AP003717.3	0	2.01246	8.87958	0	0	0	3.63068	0	-4.31051	0.0402147
ZRANB1	389.287	407.523	400.568	339.158	304.84	353.549	399.126	332.516	-0.263972	0.040237
CTHRC1	32.7716	33.2056	36.5049	16.8096	18.329	21.7091	34.1607	18.9492	-0.851644	0.0414593
AC027018.1	6.95156	8.04985	3.94648	1.9776	0.964685	0	6.31596	0.98076	-2.67377	0.0416915
ZNF20	13.9031	21.1308	20.719	5.93279	2.89405	13.439	18.5843	7.42194	-1.33356	0.0427482
FKBP1B	73.4879	93.5795	86.8226	52.4063	63.6692	59.9586	84.63	58.678	-0.528028	0.0442788
MIR1285-1	3.97232	6.03738	5.91972	0.988798	0	1.03377	5.30981	0.674189	-2.99282	0.0447637
DRC7	3.97232	3.01869	1.97324	0	0	0	2.98808	0	-4.02845	0.0449992
PPP1R27	3.97232	2.01246	2.95986	0	0	0	2.98155	0	-4.0258	0.04524
RRS1-AS1	2.97924	2.01246	3.94648	0	0	0	2.97939	0	-4.02492	0.0453198
AC004381.2	2.97924	2.01246	3.94648	0	0	0	2.97939	0	-4.02492	0.0453198
AC007637.1	12.91	24.1495	25.6521	5.93279	12.5409	9.30392	20.9039	9.2592	-1.17319	0.0463599
GPR89A	245.291	270.676	266.387	161.174	244.065	210.889	260.785	205.376	-0.344202	0.0468294
TMCC3	19.8616	36.2243	31.5718	15.8208	14.4703	15.5065	29.2192	15.2659	-0.936666	0.0469752
RNU6-195P	8.93772	2.01246	7.89296	1.9776	0.964685	0	6.28105	0.98076	-2.66772	0.0477453
ABHD17AP6	6.95156	7.04361	5.91972	1.9776	0.964685	1.03377	6.6383	1.32535	-2.32344	0.0480412
AC019118.1	8.93772	8.04985	7.89296	2.96639	2.89405	0	8.29351	1.95348	-2.07212	0.0481926
AL357054.3	0.99308	4.02492	3.94648	0	0	0	2.98816	0	-4.02848	0.0482417
SH3KBP1	781.554	838.19	856.386	693.147	716.761	751.55	825.377	720.486	-0.196275	0.0490349
LINC02096	5.95848	0	3.94648	0	0	0	3.30165	0	-4.17347	0.0491335
ZCCHC17	430.003	517.203	408.461	403.43	391.662	324.603	451.889	373.232	-0.275072	0.0491484
RN7SL5P	7.94464	18.1122	6.90634	2.96639	1.92937	5.16884	10.9877	3.35487	-1.71807	0.0495747
