# Supplementary material for: G protein-coupled estrogen receptor stimulates human trophoblast cell invasion via YAP-mediated ANGPTL4 expression
Source: Commun Biol. 2021 Nov 12;4:1285. doi: 10.1038/s42003-021-02816-5 (PMC8589964; doi:10.1038/s42003-021-02816-5)
Supplement: Supplementary file 3 — Supplementary Data 2 [file 42003_2021_2816_MOESM3_ESM.xlsx]

## Sheet: Main Figures
	Figure 2a							Figure 3a	10 min		30 min		60 min						Figure 4a	DMSO		VP							Figure 5a							Figure 6a
	Treatments	Ctrl	0.01	0.1	1			Treatments	Ctrl	G1	Ctrl	G1	Ctrl	G1					Treatments	Ctrl	G1	Ctrl	G1						Treatments	Ctrl	G1					Age			Gestational age
	Rep 1	1	1.354	2.023	5.482			Rep 1	1	1.21	1.04	0.77	0.93	0.14					Rep 1	1	3.87	0.23	0.4						Rep 1	1	3.2					Ctrl	PE		Ctrl	PE
	Rep 2	1	1.858	3.967	6.953			Rep 2	1	0.87	1.15	0.98	1	0.22					Rep 2	1	2.99	0.25	0.38						Rep 2	1	2.09					35	25		34	27
	Rep3	1	1.911	4.859	7.448			Rep3	1	0.898	0.88	0.57	0.81	0.24					Rep3	1	3.55	0.1	0.33						Rep3	1	2.15					29	39		25	29
	Rep4	1	2.1	4.2	8.47																															38	23		35	24
								Figure 3b	CYR61			CTGF			AREG				Figure 4b	DMSO		VP							Figure 5b							27	33		32	34
	Figure 2b							Treatments	Ctrl	G1		Ctrl	G1		Ctrl	G1			Treatments	Ctrl	G1	Ctrl	G1						Treatments	Ctrl	E2					35	42		25	25
	Treatments	Ctrl	0.01	0.1	1			Rep 1	1	2.66		1	1.053		1	3.94			Rep 1	1	4.65	0.15	0.34						Rep 1	1	1.56					31	33		35	29
	Rep 1	1	1.236	4.44	6.518			Rep 2	1	1.98		1	1.69		1	2.1			Rep 2	1	3.27	0.13	0.1						Rep 2	1	1.8					26	32		25	19
	Rep 2	1	1.349	2.053	2.937			Rep3	1	1.9		1	0.79		1	2.9			Rep3	1	4.02	0.24	0.19						Rep3	1	2.1					29	19		37	28
	Rep3	1	1.911	2.859	4.448																															28	34		23	31
	Rep4	1	1.82	3.5	5.2			Figure 3c	10 min		30 min		60 min						Figure 4c ANGPTL4	si-Ctrl		si-YAP							Figure 5c	si-Ctrl		si-GPER				24	25		30	39
								Treatments	Ctrl	E2	Ctrl	E2	Ctrl	E2					Treatments	Ctrl	G1	Ctrl	G1						Treatments	Ctrl	G1	Ctrl	G1			33	34		31	36
	Figure 2c upper							Rep 1	1	0.82	0.96	0.82	0.94	0.32					Rep 1	1	7.1	0.44	2.3						Rep 1	1	4.44	1.1	1.41			23	29		31	27
	Treatments	Ctrl	0.01	0.1	1			Rep 2	1	0.7	0.63	0.74	0.72	0.3					Rep 2	1	8.56	0.68	2.23						Rep 2	1	3.1	0.8	1.11			37	38		22	25
	Rep 1	1	1.41	4.3	11.05			Rep3	1	0.62	0.57	0.35	0.84	0.31					Rep3	1	8.26	0.64	3.01						Rep3	1	2.2	0.79	0.74			34	31		26	33
	Rep 2	1	1.27	5.55	8.14																															22	38		36	39
	Rep3	1	1.02	5.25	7.55			Figure 3d	CYR61			CTGF			AREG				Figure 4c YAP	si-Ctrl		si-YAP							Figure 5d	si-Ctrl		si-YAP				30	29		32	35
	Rep4	1	1.44	3.22	8.5			Treatments	Ctrl	E2		Ctrl	E2		Ctrl	E2			Treatments	Ctrl	G1	Ctrl	G1						Treatments	Ctrl	G1	Ctrl	G1			32	32		30	29
								Rep 1	1	1.76		1	0.86		1	1.83			Rep 1	1	1.21	0.15	0.03						Rep 1	1	3.88	0.97	2.3			30	32		29	27
	Figure 2c lower							Rep 2	1	2.1		1	1.031		1	2.46			Rep 2	1	0.81	0.04	0.12						Rep 2	1	3.41	1.2	1.91			32	34		33	40
	Treatments	Ctrl	0.01	0.1	1			Rep3	1	1.83		1	1.21		1	2.77			Rep3	1	1.02	0.08	0.06						Rep3	1	3.1	0.85	1.2			40	27		32	39
	Rep 1	1	1.24	2.53	2.56
	Rep 2	1	0.84	2.08	4.41			Figure 3e p-YAP	si-Ctrl		si-GPER								Figure 4d	si-Ctrl		si-YAP							Figure 5e	si-Ctrl		si-ANGPTL4				Figure 6b
	Rep3	1	1.24	2.03	2.51			Treatments	Ctrl	G1	Ctrl	G1							Treatments	Ctrl	G1	Ctrl	G1		Ctrl	E2			Treatments	Ctrl	G1	Ctrl	G1			BMI			SBP			DBP
	Rep4	1	1.01	2.49	3.47			Rep 1	1	0.35	1.02	0.96							Rep 1	1	6.5	1	2.31		1	1.9			Rep 1	1	4.2	0.97	3.1			Ctrl	PE		Ctrl	PE		Ctrl	PE
								Rep 2	1	0.57	1.24	0.89							Rep 2	1	2.67	0.2	0.94		1	1.51			Rep 2	1	3.56	1.2	2.4			28.441	32.39		107	147		67	101
	Figure 2d	si-Ctrl		si-ANGPTL4				Rep3	1	0.52	0.96	1.18							Rep3	1	5.22	0.3	0.97		1	1.49			Rep3	1	3.7	1.5	2.01			25.8876	31.24		115	105		70	79
	Treatments	Ctrl	G1	Ctrl	G1																															32.8473	27.7		105	163		77	107
	Rep 1	1	3.52	0.1	0.21			Figure 3e GPER	si-Ctrl		si-GPER								Figure 4g	ANGPTL4				YAP					Figure 5f							20.5761	28.48		105	159		77	98
	Rep 2	1	3.22	0.13	0.26			Treatments	Ctrl	G1	Ctrl	G1							Treatments	pCMV	pCMV-Flag-YAPS127A			pCMV	pCMV-Flag-YAPS127A				Treatments	Ctrl	ANGPTL4					33.0579	32.35		122	149		77	96
	Rep3	1	4.26	0.2	0.33			Rep 1	1	1.54	0.51	0.3							Rep 1	1	8.81			1	79				Rep 1	1	2.01					25.0995	37.5		102	179		62	121
								Rep 2	1	1.02	0.14	0.15							Rep 2	1	10.29			1	105				Rep 2	1	3.2					27.7671	35.65		131	135		88	85
	Figure 2e	si-Ctrl		si-ANGPTL4				Rep3	1	1.25	0.2	0.26							Rep3	1	7.63			1	93				Rep3	1	2.147					24.3556	23.95		111	152		50	109
	Treatments	Ctrl	G1	Ctrl	G1																															28.7201	32.81		117	149		75	94
	Rep 1	1	5.04	0.07	0.19			Figure 3f	DMSO		G15								Figure 4h	ANGPTL4				YAP												28.3737	29.02		115	138		60	94
	Rep 2	1	4.65	0.16	0.08			Treatments	Ctrl	E2	Ctrl	E2							Treatments	pCMV	pCMV-Flag-YAPS127A			pCMV	pCMV-Flag-YAPS127A											27.6888	28.08		101	140		61	84
	Rep3	1	4.73	0.13	0.16			Rep 1	1	0.23	0.78	0.67							Rep 1	1	11.35			1	14.08											24.4444	29.76		109	166		53	120
								Rep 2	1	0.45	0.96	1.03							Rep 2	1	8.87			1	16.56											26.5731	33.43		115	163		71	98
	Figure 2f ANGPTL4	si-Ctrl		si-GPER				Rep3	1	0.56	1.2	0.94							Rep3	1	8.32			1	17.01											23.4375	34.96		114	212		76	126
	Treatments	Ctrl	G1	Ctrl	G1																															33.1504	27.54		138	182		77	117
	Rep 1	1	6.25	0.19	0.15			Figure 3g p-MST1	10 min		30 min																									27.7344	28.44		120	135		78	96
	Rep 2	1	5.84	0.04	0.06			Treatments	Ctrl	G1	Ctrl	G1																								24.4352	29.74		93	154		56	95
	Rep3	1	6.21	0.1	0.14			Rep 1	1	1.36	1.54	1.42																								33.0579	26.49		106	138		54	90
								Rep 2	1	1.02	1.09	1.26																								24.4352	30.3		103	142		67	86
	Figure 2f GPER	si-Ctrl		si-GPER				Rep3	1	0.95	1.23	1.31																								23.4375	46.06		107	143		64	93
	Treatments	Ctrl	G1	Ctrl	G1
	Rep 1	1	1.29	0.24	0.5			Figure 3g p-LATS1	10 min		30 min																									Figure 6c			Figure 6d
	Rep 2	1	0.94	0.62	0.21			Treatments	Ctrl	G1	Ctrl	G1																								Serum ANGPTL4			Serum ANGPTL4
	Rep3	1	0.93	0.19	0.24			Rep 1	1	0.35	1.02	0.06																								Ctrl	PE		Ctrl	PE
								Rep 2	1	0.5	1.25	0.18																								291.84	271.38		20.372	11.759
	Figure 2g							Rep3	1	0.38	1.01	0.14																								300.861	280.56		12.265	11.55
	Treatments	Ctrl	1	10	100																															316.59	288.06		13.112	6.1039
	Rep 1	1	1.154	1.205	1.331			Figure 3h p-MST1	10 min		30 min																									319.737	290.67		9.2257	5.361
	Rep 2	1	0.85	1.366	1.77			Treatments	Ctrl	E2	Ctrl	E2																								320.772	291.96		22.407	4.144
	Rep3	1	1.1	1.54	2.1			Rep 1	1	1.14	1.21	1.31																								324.66	310.65		21.01	3.64
								Rep 2	1	0.78	0.99	1.03																								331.113	313.2
	Figure 2h							Rep3	1	1.04	0.88	1.1																								334.17	314.4
	Treatments	Ctrl	1	10	100																															335.943	315.78
	Rep 1	1	1.51	1.96	4.62			Figure 3h p-LATS1	10 min		30 min																									337.092	318.6
	Rep 2	1	1.6	1.32	2.98			Treatments	Ctrl	E2	Ctrl	E2																								340.341	320.7
	Rep3	1	1.21	1.37	4.02			Rep 1	1	0.71	0.99	0.32																								360.507	325.62
								Rep 2	1	0.64	1.11	0.51																								362.067	326.25
	Figure 2i	DMSO		G15				Rep3	1	0.95	0.96	0.39																								371.994	327.93
	Treatments	Ctrl	E2	Ctrl	E2																															381.09	332.88
	Rep 1	1	3.51	0.8	0.96																															390.318	338.49
	Rep 2	1	2.1	0.32	0.61																															401.244	341.34
	Rep3	1	2.31	0.41	0.95																															406.26	364.8
																																				408.267	368.49
																																				449.7	370.62
																																				Figure 6e			Figure 6f			Figure 6g
																																				GPER			ANGPTL4			YAP
																																				Ctrl	PE		Ctrl	PE		Ctrl	PE
																																				0.92	0.69		1.57	0.69		1.11	0.51
																																				1.11	0.66		0.79	0.54		0.77	0.78
																																				1.46	1.01		0.88	0.11		1.33	0.64
																																				0.77	0.4		0.57	0.33		0.88	0.2
																																				1.21	0.74		1.2	0.76		1.03	0.89

## Sheet: Supplementary Figures
	S Figure 3										S Figure 5
	ANGPTL1			ANGPTL2			ANGPTL3				MST1			MST2			LATS1			LATS2			YAP
	Ctrl	G1		Ctrl	G1		Ctrl	G1			Ctrl	G1		Ctrl	G1		Ctrl	G1		Ctrl	G1		Ctrl	G1
	4.9654	3.95519		206.56	174.028		5.95848	1.9776			4121.11	3912.67		304.866	296.639		697.54	731.71		1424.68	1195.46		4030.34	4658.23
	4.02492	1.92937		301.869	249.853		6.03738	1.92937			4064.17	4020.81		276.713	277.829		675.181	671.421		1294.01	1339.95		4221.14	4479.03
	0	7.23638		230.869	238.8		0.98662	3.1013			3922.66	4106.13		312.82	261.543		865.965	709.165		1185.74	1421.43		4576.11	4264.3
	ANGPTL6			ANGPTL7			ANGPTL8				TEAD1			TEAD2			TEAD3			TEAD4
	Ctrl	G1		Ctrl	G1		Ctrl	G1			Ctrl	G1		Ctrl	G1		Ctrl	G1		Ctrl	G1
	5.95848	6.92159		1.98616	3.95519		3.97232	8.89918			6257.14	6567.6		752.791	685.237		817.908	692.159		1225.38	1096.58
	13.081	10.6115		6.03738	1.92937		11.0685	1.92937			6010.22	6045.68		790.897	775.607		873.408	861.463		1246.72	1135.43
	12.8261	9.30392		2.95986	2.06754		15.7859	7.23638			6416.29	6076.49		661.391	733.976		723.955	783.596		1105.3	1244.66
	S Figure 4a ANGPTL4	si-Ctrl		si-GPER							S Figure 6 ANGPTL4	si-Ctrl		si-YAP
	Treatments	Ctrl	G1	Ctrl	G1						Treatments	Ctrl	G1	Ctrl	G1
	Rep 1	1	3.76	0.31	0.45						Rep 1	1	4.74	0.77	2.54
	Rep 2	1	4.1	0.23	0.24						Rep 2	1	3.88	0.87	1.69
	Rep3	1	2.99	0.38	0.52						Rep3	1	3.74	0.33	2.044
	S Figure 4a GPER	si-Ctrl		si-GPER							S Figure 6 YAP	si-Ctrl		si-YAP
	Treatments	Ctrl	G1	Ctrl	G1						Treatments	Ctrl	G1	Ctrl	G1
	Rep 1	1	0.89	0.12	0.11						Rep 1	1	0.89	0.05	0.07
	Rep 2	1	1.22	0.23	0.25						Rep 2	1	1.09	0.13	0.15
	Rep3	1	0.99	0.11	0.15						Rep3	1	0.97	0.11	0.1
	S Figure 4b GPER	DMSO		G15							S Figure 7	CYR61				CTGF				AREG
	Treatments	Ctrl	E2	Ctrl	E2						Treatments	pCMV	pCMV-Flag-YAPS127A			pCMV	pCMV-Flag-YAPS127A			pCMV	pCMV-Flag-YAPS127A
	Rep 1	1	4.01	0.98	1.8						Rep 1	1	3.5			1	1.27			1	3.2
	Rep 2	1	3.2	0.77	1.59						Rep 2	1	2.8			1	1.02			1	3.8
	Rep3	1	3.1	0.71	2.11						Rep3	1	1.8			1	2.5			1	2.5
											S Figure 8
											Treatments	Ctrl			G1			E2			ANGPTL4
											24 h	1	1	1	1.02	0.953288	1.15121	0.8992	0.9971	1.035	1.021	1.223	0.9777
											48 h	1.90782	2.13912	1.60195	1.53447	1.70497	1.92636	1.4421	1.8214	1.45963	2.36	1.988	2.0254
											72 h	3.9635	3.85876	2.64267	3.21325	2.26365	2.77773	3.0224	2.0387	2.147	3.999	4.012	3.72187
